# Supplementary material for: Highly pathogenic avian influenza virus infection in chickens but not ducks is associated with elevated host immune and pro-inflammatory responses
Source: Vet Res. 2014 Nov 28;45(1):118. doi: 10.1186/s13567-014-0118-3 (PMC4246556; doi:10.1186/s13567-014-0118-3)
Supplement: Additional file 2: — List of key immune related genes that were differentially regulated between chicken and duck cells following influenza virus infection. List of key immune related genes that were differentially regulated in chicken and duck cells following infection with LPAI H2N3, H5N1-tyEng91 and H5N1-tyTR05 viruses. [file 13567_2014_118_MOESM2_ESM.xls]

## Sheet: Sheet1
Additional file 2. List of key immune related genes that were differentially regulated between chicken and duck cells following influenza virus infection
Gene Name	Gene Symbol	Entrez Gene	Chicken cells		Duck cells		Chicken cells		Duck cells		Chicken cells		Duck cells
			LPAI H2N3				H5N1-tyEng91				H5N1-tyTR05
			Fold change	Regulation	Fold change	Regulation	Fold change	Regulation	Fold change	Regulation	Fold change	Regulation	Fold change	Regulation
interleukin 8	IL8	395872	19.7869	up	1.38107	up	232.804	up	unchanged	un changed	60.2868	up	un changed	un changed
interleukin 6 (interferon, beta 2)	IL6	395337	10.6627	up	un changed	un changed	131.082	up	2.92121	down	22.3385	up	un changed	un changed
interleukin 10	IL10	428264	1.86221	up	un changed	un changed	1.39306	up	1.39925	down	1.60455	up	un changed	un changed
integrin, beta 3 (platelet glycoprotein IIIa, antigen CD61)	ITGB3	374209	2.21006	up	un changed	un changed	6.39345	up	un changed	un changed	2.97631	up	un changed	un changed
fibroblast growth factor 10	FGF10	395432	1.91278	up	un changed	un changed	5.05595	up	un changed	un changed	2.42973	up	un changed	un changed
BCL2-antagonist/killer 1	RCJMB04_3p2	419912	1.42405	up	un changed	un changed	4.97184	up	un changed	un changed	2.65712	up	un changed	un changed
beta-2-microglobulin	B2M	414830	2.11584	up	un changed	un changed	4.42872	up	un changed	un changed	3.65236	up	un changed	un changed
Thy-1 cell surface antigen	THY1	378897	4.61463	up	un changed	un changed	4.00396	up	un changed	un changed	4.44033	up	un changed	un changed
adenosine deaminase	ADA	419194	1.55445	up	un changed	un changed	3.89636	up	un changed	un changed	1.64234	up	un changed	un changed
5-azacytidine induced 2	AZI2	420660	1.6771	up	un changed	un changed	3.69298	up	un changed	un changed	1.78545	up	un changed	un changed
EPH receptor B1	EPHB1	396177	5.1272	up	un changed	un changed	3.49626	up	un changed	un changed	5.86453	up	un changed	un changed
GTP cyclohydrolase 1 (dopa-responsive dystonia)	GCH1	396146	1.82023	down	un changed	un changed	3.44387	up	un changed	un changed	1.41386	up	un changed	un changed
cathelicidin antimicrobial peptide	CAMP	414337	2.87155	up	un changed	un changed	3.19336	up	un changed	un changed	4.39475	up	un changed	un changed
interferon beta	IFNB	554219	7.99627	up	un changed	un changed	3.04777	up	un changed	un changed	4.15722	up	un changed	un changed
similar to Ig V-region-like B-G antigen 17	B-G	426971	1.50002	up	un changed	un changed	3.01589	up	un changed	un changed	2.97645	up	un changed	un changed
interferon regulatory factor 5	RCJMB04_17b14	430409	3.32006	up	2.33994	up	3.00488	up	un changed	un changed	3.51286	up	un changed	un changed
nerve growth factor, beta polypeptide	NGFB	396466	1.7762	up	un changed	un changed	2.78256	up	un changed	un changed	2.49635	up	un changed	un changed
sema domain, immunoglobulin domain (Ig), short basic domain, secreted, (semaphorin) 3F	SEMA3F	374109	1.36988	up	1.87559	up	2.65966	up	un changed	un changed	2.63726	up	1.30508	down
TNF receptor-associated factor 3	TRAF3	423471	2.80707	down	un changed	un changed	2.58319	up	un changed	un changed	1.81912	up	un changed	un changed
myeloproliferative leukemia virus oncogene	MPL	414804	2.59447	up	un changed	un changed	2.50519	up	un changed	un changed	2.79881	up	un changed	un changed
TIA1 cytotoxic granule-associated RNA binding protein-like 1	TIAL1	374274	1.85237	down	1.91772	down	2.43501	up	1.56246	down	1.91041	up	1.96098	down
titin	TTN	424126	1.80943	up	1.44148	down	2.4184	up	1.47913	down	12.3203	up	2.31035	up
insulin receptor	INSR	420133	1.95743	up	un changed	un changed	2.41755	up	1.32771	down	2.41164	up	un changed	un changed
apolipoprotein A-IV	APOA4	395780	2.39401	up	un changed	un changed	2.39536	up	un changed	un changed	2.7122	up	un changed	un changed
immunoresponsive 1 homolog (mouse)	IRG1	418812	1.30795	up	un changed	un changed	2.3882	up	un changed	un changed	1.34814	up	un changed	un changed
transmembrane protein 123	TMEM123	418984	2.05209	up	2.18703	up	2.36111	up	un changed	un changed	2.34505	up	1.63729	up
ATPase, Ca++ transporting, cardiac muscle, fast twitch 1	ATP2A1	396528	2.01583	up	un changed	un changed	2.33622	up	un changed	un changed	2.15983	up	un changed	un changed
DNA cross-link repair 1C (PSO2 homolog, S. cerevisiae)	DCLRE1C	430764	2.19585	up	un changed	un changed	2.26262	up	un changed	un changed	2.72729	up	un changed	un changed
neurotrophic tyrosine kinase, receptor, type 3	NTRK3	396081	1.43156	up	un changed	un changed	2.16876	up	un changed	un changed	2.44235	up	un changed	un changed
FK506 binding protein 1B, 12.6 kDa	FKBP1B	395254	1.77918	up	un changed	un changed	2.13754	up	un changed	un changed	2.1117	up	un changed	un changed
wingless-type MMTV integration site family, member 3	WNT3	395396	1.49179	up	un changed	un changed	2.13245	up	un changed	un changed	1.76899	up	un changed	un changed
Indian hedgehog homolog (Drosophila)	IHH	395801	2.11932	up	un changed	un changed	2.10844	up	un changed	un changed	2.27699	up	un changed	un changed
bone morphogenetic protein receptor, type IB	BMPR1B	396030	2.55576	up	1.9509	down	2.07071	up	2.90514	down	3.41981	up	2.70417	down
Eph receptor A6	EPHA6	374008	2.07936	up	un changed	un changed	2.05806	up	un changed	un changed	2.18199	up	un changed	un changed
similar to Toll-like receptor 21	RCJMB04_21a21	415623	1.47744	up	un changed	un changed	2.03947	up	un changed	un changed	1.77912	up	un changed	un changed
similar to class I alpha chain	LOC769497	769497	1.66346	down	un changed	un changed	2.03942	up	un changed	un changed	2.86301	up	un changed	un changed
growth hormone secretagogue receptor	GHSR	378911	1.72976	up	un changed	un changed	1.99514	up	un changed	un changed	1.8413	up	un changed	un changed
myogenic differentiation 1	MYOD1	374048	2.64341	up	un changed	un changed	1.964	up	un changed	un changed	4.17751	up	un changed	un changed
heparan sulfate proteoglycan 2	HSPG2	429806	1.40479	up	un changed	un changed	1.93692	up	un changed	un changed	1.85392	up	un changed	un changed
T-cell leukemia homeobox 1	TLX1	395868	2.22111	up	un changed	un changed	1.93378	up	un changed	un changed	2.72612	up	un changed	un changed
fatty acid binding protein 4, adipocyte	FABP4	374165	1.63799	down	un changed	un changed	1.91085	up	un changed	un changed	1.38879	up	un changed	un changed
limbic system-associated membrane protein	LSAMP	395687	1.30568	up	un changed	un changed	1.90981	up	un changed	un changed	1.54013	up	un changed	un changed
ankyrin repeat and kinase domain containing 1	ANKK1	428253	2.11893	up	1.3901	down	1.90481	up	1.30365	down	2.25589	up	1.40147	down
NLR family, pyrin domain containing 3	RCJMB04_15f5	423021	1.67607	up	un changed	un changed	1.89756	up	un changed	un changed	2.60087	up	un changed	un changed
myoglobin	MB	418056	2.06444	up	un changed	un changed	1.88153	up	un changed	un changed	2.28707	up	un changed	un changed
myosin binding protein H	MYBPH	421154	1.78754	up	un changed	un changed	1.86116	up	un changed	un changed	2.40974	up	un changed	un changed
MHC class I antigen	YFV	417065	1.87065	up	un changed	un changed	1.85056	up	un changed	un changed	2.03769	up	un changed	un changed
liver expressed antimicrobial peptide 2	LEAP2	414338	1.82379	up	un changed	un changed	1.84619	up	un changed	un changed	2.16877	up	un changed	un changed
nuclear factor of kappa light polypeptide gene enhancer in B-cells 2 (p49/p100)	NFKB2	386574	1.59715	up	un changed	un changed	1.84347	up	un changed	un changed	2.39562	up	un changed	un changed
ectonucleoside triphosphate diphosphohydrolase 2	ENTPD2	395797	1.433	up	un changed	un changed	1.81752	up	un changed	un changed	1.94104	up	un changed	un changed
corticotropin releasing hormone	CRH	404297	1.92695	up	un changed	un changed	1.81554	up	un changed	un changed	2.32894	up	un changed	un changed
protein tyrosine phosphatase, receptor type, C	PTPRC	386580	2.94751	up	1.75323	down	1.81031	up	un changed	un changed	3.03955	up	un changed	un changed
sidekick homolog 2	SDK2	395215	2.02736	up	un changed	un changed	1.79447	up	un changed	un changed	2.22269	up	un changed	un changed
superoxide dismutase 1, soluble (amyotrophic lateral sclerosis 1 (adult))	SOD1	395938	1.37522	down	un changed	un changed	1.78997	up	un changed	un changed	1.63463	up	un changed	un changed
interleukin 12A (natural killer cell stimulatory factor 1, cytotoxic lymphocyte maturation factor 1, p35)	IL12A	407090	2.12219	up	un changed	un changed	1.77627	up	un changed	un changed	2.46941	up	un changed	un changed
v-rel reticuloendotheliosis viral oncogene homolog (avian)	REL	396500	4.28951	down	un changed	un changed	1.75919	up	un changed	un changed	1.63829	up	un changed	un changed
defensin, beta 1	DEFB1	395363	1.66848	up	un changed	un changed	1.73854	up	un changed	un changed	1.7857	up	un changed	un changed
jagged 2	JAG2	776138	1.57974	up	un changed	un changed	1.73698	up	3.33168	down	1.8483	up	un changed	un changed
neurotrophic tyrosine kinase, receptor, type 1	NTRK1	396337	1.81797	up	un changed	un changed	1.72677	up	un changed	un changed	2.28292	up	un changed	un changed
dopamine receptor D1	DRD1	427633	1.64619	up	un changed	un changed	1.70982	up	un changed	un changed	1.73405	up	un changed	un changed
Gal 6	GAL6	407776	2.12949	up	un changed	un changed	1.68622	up	un changed	un changed	2.2187	up	un changed	un changed
tumor necrosis factor (ligand) superfamily, member 8	TNFSF8	378930	1.43344	up	un changed	un changed	1.68419	up	un changed	un changed	1.63358	up	un changed	un changed
immunoglobulin lambda-like polypeptide 1	IGLL1	416928	1.31785	up	un changed	un changed	1.68292	up	1.53353	down	1.64167	up	un changed	un changed
neuregulin 1	NRG1	373906	1.60522	up	un changed	un changed	1.67924	up	un changed	un changed	1.791	up	un changed	un changed
transforming growth factor, beta 3	TGFB3	396438	un changed	un changed	2.4378	down	1.66533	up	2.24014	down	1.98707	down	4.81992	down
protein tyrosine phosphatase, receptor type, S	PTPRS	396375	2.3607	down	1.75323	down	1.66532	up	1.82152	down	3.03955	up	2.3886	down
Fc receptor family member	FCR/L	425592	1.97641	up	un changed	un changed	1.66185	up	un changed	un changed	2.66722	up	un changed	un changed
homeobox A9	HOXA9	396096	1.50968	up	un changed	un changed	1.65588	up	un changed	un changed	2.3188	up	un changed	un changed
interleukin 11 receptor, alpha	IL11RA	693251	1.52556	up	un changed	un changed	1.63872	up	un changed	un changed	1.76812	up	un changed	un changed
aggrecan	ACAN	395798	1.41719	up	un changed	un changed	1.62983	up	un changed	un changed	2.0313	up	un changed	un changed
NF-kB p65 subunit	LOC396027	396027	1.66382	up	un changed	un changed	1.62481	up	un changed	un changed	1.74117	up	un changed	un changed
mitogen-activated protein kinase 14	MAPK14	421183	3.46233	down	un changed	un changed	1.61699	up	un changed	un changed	1.51059	up	un changed	un changed
MHC class II antigen alpha	B-LA	414855	1.32793	up	un changed	un changed	1.58841	up	un changed	un changed	2.03149	up	un changed	un changed
lysozyme (renal amyloidosis)	LYZ	396218	1.97002	up	un changed	un changed	1.5801	up	un changed	un changed	2.17796	up	un changed	un changed
serum response factor (c-fos serum response element-binding transcription factor)	SRF	396103	1.71073	up	un changed	un changed	1.54378	up	un changed	un changed	3.11494	up	un changed	un changed
ephrin-B1	EFNB1	395896	1.5967	up	un changed	un changed	1.46581	up	1.53672	up	1.82732	up	un changed	un changed
chromodomain helicase DNA binding protein 7	CHD7	421140	1.41802	down	1.36595	down	1.31162	up	2.85089	down	3.6044	up	1.43512	down
